# Supplementary material for: Carbosilane Dendritic Amphiphiles from Cholesterol or Vitamin E for Micelle Formation
Source: Pharmaceutics. 2024 Mar 25;16(4):451. doi: 10.3390/pharmaceutics16040451 (PMC11053416; doi:10.3390/pharmaceutics16040451)
Supplement: Supplementary file 1 [file pharmaceutics-16-00451-s001.zip]

Archive with 1 entries (1 files):
- pharmaceutics-2800220-supplementary.pdf
